# Supplementary material for: The Association between School Corporal Punishment and Child Developmental Outcomes: A Meta-Analytic Review
Source: Children (Basel). 2022 Mar 9;9(3):383. doi: 10.3390/children9030383 (PMC8946887; doi:10.3390/children9030383)
Supplement: Supplementary file 1 [file children-09-00383-s001.zip]

Archive with 1 entries (1 files):
- children-1581899-supplementary.pdf
